# Supplementary material for: The Modification of the Illumina® CovidSeq™ Workflow for RSV Genomic Surveillance: The Genetic Variability of RSV during the 2022–2023 Season in Northwest Spain
Source: Int J Mol Sci. 2023 Nov 7;24(22):16055. doi: 10.3390/ijms242216055 (PMC10671726; doi:10.3390/ijms242216055)
Supplement: Supplementary file 1 [file ijms-24-16055-s001.zip]

Archive with 3 entries (3 files):
- Supplementary figures.pdf
- Supplementary Table S1.pdf
- Supplementary Table S2.pdf
